# Supplementary material for: Long-Term Vemurafenib Exposure Induced Alterations of Cell Phenotypes in Melanoma: Increased Cell Migration and Its Association with EGFR Expression
Source: Int J Mol Sci. 2019 Sep 11;20(18):4484. doi: 10.3390/ijms20184484 (PMC6770060; doi:10.3390/ijms20184484)
Supplement: Supplementary file 1 [file ijms-20-04484-s001.zip]

Archive with 5 entries (5 files):
- Figure S1.jpg
- Figure S2.jpg
- Figure S3.jpg
- Figure S4.jpg
- Table S1.docx
